# Supplementary material for: ALDH1A3 Contributes to Radiation-Induced Inhibition of Self-Renewal and Promotes Proliferative Activity of p53-Deficient Glioblastoma Stem Cells at the Onset of Differentiation
Source: Cells. 2024 Oct 31;13(21):1802. doi: 10.3390/cells13211802 (PMC11545341; doi:10.3390/cells13211802)
Supplement: Supplementary file 1 [file cells-13-01802-s001.zip]

Archive with 1 entries (1 files):
- cells-3231637-supplementary.pdf
